# Supplementary material for: Characterization of a Biofilm Bioreactor Designed for the Single-Step Production of Aerial Conidia and Oosporein by Beauveria bassiana PQ2
Source: J Fungi (Basel). 2021 Jul 21;7(8):582. doi: 10.3390/jof7080582 (PMC8396940; doi:10.3390/jof7080582)
Supplement: Supplementary file 1 [file jof-07-00582-s001.zip]

Archive with 1 entries (1 files):
- jof-1263914-supplementary.pdf
